# Supplementary material for: Notch3-Mediated mTOR Signaling Pathway Is Involved in High Glucose-Induced Autophagy in Bovine Kidney Epithelial Cells
Source: Molecules. 2022 May 13;27(10):3121. doi: 10.3390/molecules27103121 (PMC9143202; doi:10.3390/molecules27103121)
Supplement: Supplementary file 1 [file molecules-27-03121-s001.zip]

Archive with 1 entries (1 files):
- molecules-1671987-supplementary.pdf
